# Supplementary material for: diTFPP, a Phenoxyphenol, Sensitizes Hepatocellular Carcinoma Cells to C2-Ceramide-Induced Autophagic Stress by Increasing Oxidative Stress and ER Stress Accompanied by LAMP2 Hypoglycosylation
Source: Cancers (Basel). 2022 May 20;14(10):2528. doi: 10.3390/cancers14102528 (PMC9139631; doi:10.3390/cancers14102528)
Supplement: Supplementary file 1 [file cancers-14-02528-s001.zip]

Archive with 2 entries (2 files):
- cancers-1726601-Figures S1 and S2.pdf
- cancers-1726601-File S1.pdf
